# Supplementary material for: Association between ADAM33 Single-Nucleotide Polymorphisms and Treatment Response to Inhaled Corticosteroids and a Long-Acting Beta-Agonist in Asthma
Source: Diagnostics (Basel). 2023 Jan 22;13(3):405. doi: 10.3390/diagnostics13030405 (PMC9914414; doi:10.3390/diagnostics13030405)
Supplement: Supplementary file 1 [file diagnostics-13-00405-s001.zip]

Archive with 1 entries (1 files):
- diagnostics-2099881-supplementary.pdf
